# Supplementary material for: Melatonin Rescues Dimethoate Exposure-Induced Meiotic and Developmental Defects of Porcine Oocytes
Source: Animals (Basel). 2022 Mar 25;12(7):832. doi: 10.3390/ani12070832 (PMC8997005; doi:10.3390/ani12070832)
Supplement: Supplementary file 1 [file animals-12-00832-s001.zip]

Archive with 1 entries (1 files):
- animals-1617318-supplementary.pdf
